# Supplementary material for: National Trends in the Use of State-Reimbursed Lipid-Lowering Medications in Latvia (2012–2021)
Source: J Clin Med. 2023 Oct 6;12(19):6390. doi: 10.3390/jcm12196390 (PMC10573322; doi:10.3390/jcm12196390)
Supplement: Supplementary file 1 [file jcm-12-06390-s001.zip]

Archive with 1 entries (1 files):
- jcm-2585313-supplementary.pdf
